# Supplementary material for: A Single Crystal Hybrid Ligand Framework of Copper(II) with Stable Intrinsic Blue-Light Luminescence in Aqueous Solution
Source: Nanomaterials (Basel). 2021 Sep 2;11(9):2281. doi: 10.3390/nano11092281 (PMC8471168; doi:10.3390/nano11092281)
Supplement: Supplementary file 1 [file nanomaterials-11-02281-s001.zip]

Archive with 1 entries (1 files):
- nanomaterials-1341889-Supplementary materials.pdf
